# Supplementary material for: Structure and mechanisms of transport of human Asc1/CD98hc amino acid transporter
Source: Nat Commun. 2024 Apr 6;15:2986. doi: 10.1038/s41467-024-47385-3 (PMC10998858; doi:10.1038/s41467-024-47385-3)
Supplement: Supplementary file 4 — Supplementary Data 1 [file 41467_2024_47385_MOESM4_ESM.xlsx]

## Sheet: Sheet1
Supplementary Table 2. Primers used to generate the indicated human Asc1 mutants
Mutant	Sequence
Asc1 S56A	Fwd	5'-GGGAACATCATCGGCGCGGGCATCTTCATCT-3'
	Rev	5'-AGATGAAGATGCCCGCGCCGATGATGTTCCC-3'
Asc1 S246A	Fwd	5'-GGCTCCTTCGCCTTCGCTGGCTGGAACTTCCTC-3'
	Rev	5'-GAGGAAGTTCCAGCCAGCGAAGGCGAAGGAGCC-3'
Asc1 S246G	Fwd	5'-CTCCTTCGCCTTCGGTGGCTGGAACTTC-3'
	Rev	5'-GAAGTTCCAGCCACCGAAGGCGAAGGAG-3'
Asc1 Y333S	Fwd	5'-GAGGGATCAATGGTTCCCTGTTCACCTACTC-3'
	Rev	5'-GAGTAGGTGAACAGGGAACCATTGATCCCTC-3'
Asc1 Y333F	Fwd	5'-TCGGAGGGATCAATGGTTTCCTGTTCACCTACTC-3'
	Rev	5'-GAGTAGGTGAACAGGAAACCATTGATCCCTCCGA-3'
