# Supplementary material for: Structure and mechanisms of transport of human Asc1/CD98hc amino acid transporter
Source: Nat Commun. 2024 Apr 6;15:2986. doi: 10.1038/s41467-024-47385-3 (PMC10998858; doi:10.1038/s41467-024-47385-3)
Supplement: Supplementary file 5 — Supplementary Data 2 [file 41467_2024_47385_MOESM5_ESM.xlsx]

## Sheet: Supp Fig 1b
	[ml]	Abs 280 nm
	0	-0.179
	0.003	-0.187
	0.006	-0.195
	0.009	-0.203
	0.012	-0.132
	0.015	-0.028
	0.018	0.076
	0.021	0.161
	0.024	0.212
	0.027	0.264
	0.03	0.315
	0.033	0.351
	0.036	0.388
	0.039	0.425
	0.042	0.315
	0.045	0.134
	0.048	-0.047
	0.051	-0.151
	0.054	-0.097
	0.057	-0.043
	0.06	0.011
	0.063	-0.02
	0.066	-0.053
	0.069	-0.086
	0.072	-0.114
	0.075	-0.138
	0.078	-0.163
	0.081	-0.139
	0.084	-0.002
	0.087	0.136
	0.09	0.273
	0.093	0.21
	0.096	0.14
	0.099	0.07
	0.102	-0.028
	0.105	-0.142
	0.108	-0.256
	0.111	-0.309
	0.114	-0.198
	0.117	-0.087
	0.12	0.024
	0.123	0.168
	0.126	0.314
	0.129	0.461
	0.132	0.475
	0.135	0.397
	0.138	0.319
	0.141	0.244
	0.144	0.178
	0.147	0.111
	0.15	0.044
	0.153	0.004
	0.156	-0.034
	0.159	-0.072
	0.162	-0.066
	0.165	-0.025
	0.168	0.015
	0.171	0.069
	0.174	0.167
	0.177	0.265
	0.18	0.363
	0.183	0.405
	0.185	0.44
	0.188	0.474
	0.191	0.45
	0.194	0.375
	0.197	0.3
	0.2	0.237
	0.203	0.225
	0.206	0.214
	0.209	0.203
	0.212	0.185
	0.215	0.166
	0.218	0.147
	0.221	0.138
	0.224	0.137
	0.227	0.136
	0.23	0.141
	0.233	0.175
	0.236	0.21
	0.239	0.244
	0.242	0.305
	0.245	0.371
	0.248	0.437
	0.251	0.462
	0.254	0.443
	0.257	0.423
	0.26	0.401
	0.263	0.357
	0.266	0.312
	0.269	0.268
	0.272	0.256
	0.275	0.252
	0.278	0.248
	0.281	0.215
	0.284	0.145
	0.287	0.076
	0.29	0.026
	0.293	0.126
	0.296	0.226
	0.299	0.326
	0.302	0.365
	0.305	0.386
	0.308	0.406
	0.311	0.416
	0.314	0.412
	0.317	0.407
	0.32	0.408
	0.323	0.465
	0.326	0.522
	0.329	0.578
	0.332	0.6
	0.335	0.609
	0.338	0.618
	0.341	0.563
	0.344	0.414
	0.347	0.265
	0.35	0.136
	0.353	0.322
	0.356	0.508
	0.359	0.694
	0.362	0.738
	0.365	0.726
	0.368	0.714
	0.371	0.691
	0.374	0.649
	0.377	0.608
	0.38	0.57
	0.383	0.634
	0.386	0.699
	0.389	0.763
	0.392	0.73
	0.395	0.654
	0.398	0.578
	0.401	0.496
	0.404	0.402
	0.407	0.308
	0.41	0.215
	0.413	0.303
	0.416	0.391
	0.419	0.478
	0.422	0.562
	0.425	0.643
	0.428	0.724
	0.431	0.75
	0.434	0.658
	0.437	0.567
	0.44	0.475
	0.443	0.652
	0.446	0.836
	0.449	1.02
	0.452	1.081
	0.455	1.072
	0.458	1.063
	0.461	1.027
	0.464	0.93
	0.467	0.832
	0.47	0.734
	0.473	0.654
	0.476	0.575
	0.479	0.496
	0.482	0.506
	0.485	0.572
	0.488	0.639
	0.491	0.706
	0.494	0.776
	0.497	0.846
	0.5	0.916
	0.503	0.84
	0.506	0.753
	0.509	0.666
	0.512	0.622
	0.515	0.609
	0.518	0.596
	0.521	0.609
	0.524	0.707
	0.527	0.805
	0.53	0.903
	0.533	0.963
	0.536	1.019
	0.539	1.075
	0.542	1.005
	0.545	0.834
	0.548	0.662
	0.551	0.531
	0.553	0.547
	0.556	0.564
	0.559	0.581
	0.562	0.591
	0.565	0.6
	0.568	0.609
	0.571	0.608
	0.574	0.599
	0.577	0.59
	0.58	0.594
	0.583	0.653
	0.586	0.712
	0.589	0.771
	0.592	0.839
	0.595	0.909
	0.598	0.98
	0.601	0.982
	0.604	0.915
	0.607	0.848
	0.61	0.8
	0.613	0.848
	0.616	0.897
	0.619	0.946
	0.622	0.891
	0.625	0.812
	0.628	0.734
	0.631	0.679
	0.634	0.653
	0.637	0.626
	0.64	0.616
	0.643	0.715
	0.646	0.814
	0.649	0.913
	0.652	0.915
	0.655	0.891
	0.658	0.867
	0.661	0.839
	0.664	0.805
	0.667	0.771
	0.67	0.754
	0.673	0.896
	0.676	1.038
	0.679	1.179
	0.682	1.13
	0.685	1.021
	0.688	0.912
	0.691	0.855
	0.694	0.869
	0.697	0.882
	0.7	0.9
	0.703	0.961
	0.706	1.022
	0.709	1.083
	0.712	1.147
	0.715	1.213
	0.718	1.279
	0.721	1.284
	0.724	1.193
	0.727	1.103
	0.73	1.015
	0.733	0.978
	0.736	0.942
	0.739	0.905
	0.742	0.902
	0.745	0.914
	0.748	0.926
	0.751	0.893
	0.754	0.779
	0.757	0.665
	0.76	0.559
	0.763	0.815
	0.766	1.07
	0.769	1.326
	0.772	1.399
	0.775	1.387
	0.778	1.374
	0.781	1.345
	0.784	1.281
	0.787	1.218
	0.79	1.154
	0.793	1.262
	0.796	1.371
	0.799	1.48
	0.802	1.51
	0.805	1.497
	0.808	1.484
	0.811	1.468
	0.814	1.446
	0.817	1.423
	0.82	1.401
	0.823	1.408
	0.826	1.417
	0.829	1.426
	0.832	1.45
	0.835	1.485
	0.838	1.519
	0.841	1.592
	0.844	1.761
	0.847	1.931
	0.85	2.101
	0.853	2.147
	0.856	2.186
	0.859	2.224
	0.862	2.259
	0.865	2.29
	0.868	2.322
	0.871	2.4
	0.874	2.616
	0.877	2.833
	0.88	3.049
	0.883	4.006
	0.886	5.035
	0.889	6.063
	0.892	7.626
	0.895	9.592
	0.898	11.557
	0.901	14.154
	0.904	18.889
	0.907	23.625
	0.91	28.36
	0.913	37.313
	0.916	46.811
	0.919	56.309
	0.922	69.506
	0.924	85.814
	0.927	102.123
	0.93	118.853
	0.933	137.259
	0.936	155.665
	0.939	174.07
	0.942	190.283
	0.945	206.134
	0.948	221.985
	0.951	236.264
	0.954	249.069
	0.957	261.874
	0.96	274.404
	0.963	285.628
	0.966	296.853
	0.969	308.077
	0.972	318.04
	0.975	327.746
	0.978	337.453
	0.981	346.229
	0.984	354.034
	0.987	361.838
	0.99	369.269
	0.993	374.522
	0.996	379.775
	0.999	385.028
	1.002	386.562
	1.005	387.19
	1.008	387.818
	1.011	387.025
	1.014	384.575
	1.017	382.125
	1.02	379.627
	1.023	376.773
	1.026	373.919
	1.029	371.064
	1.032	368.47
	1.035	365.949
	1.038	363.429
	1.041	361.3
	1.044	359.68
	1.047	358.06
	1.05	356.54
	1.053	356.002
	1.056	355.464
	1.059	354.927
	1.062	356.174
	1.065	358.016
	1.068	359.858
	1.071	363.298
	1.074	369.059
	1.077	374.821
	1.08	380.937
	1.083	392.136
	1.086	403.335
	1.089	414.534
	1.092	429.558
	1.095	446.049
	1.098	462.54
	1.101	480.696
	1.104	501.561
	1.107	522.427
	1.11	543.372
	1.113	566.326
	1.116	589.279
	1.119	612.233
	1.122	634.734
	1.125	657.038
	1.128	679.342
	1.131	700.306
	1.134	718.818
	1.137	737.33
	1.14	755.792
	1.143	769.742
	1.146	783.692
	1.149	797.641
	1.152	807.786
	1.155	816.045
	1.158	824.304
	1.161	830.3
	1.164	831.62
	1.167	832.941
	1.17	834.262
	1.173	828.002
	1.176	821.618
	1.179	815.234
	1.182	803.437
	1.185	788.613
	1.188	773.789
	1.191	756.862
	1.194	735.005
	1.197	713.148
	1.2	691.291
	1.203	666.423
	1.206	641.418
	1.209	616.414
	1.212	591.403
	1.215	566.388
	1.218	541.373
	1.221	517.021
	1.224	494.44
	1.227	471.86
	1.23	449.279
	1.233	430.089
	1.236	411.156
	1.239	392.223
	1.242	374.999
	1.245	358.978
	1.248	342.956
	1.251	327.557
	1.254	314.079
	1.257	300.602
	1.26	287.124
	1.263	275.454
	1.266	263.981
	1.269	252.507
	1.272	241.976
	1.275	232.186
	1.278	222.396
	1.281	212.783
	1.284	203.805
	1.287	194.828
	1.29	185.85
	1.292	177.833
	1.295	169.953
	1.298	162.073
	1.301	154.925
	1.304	148.418
	1.307	141.91
	1.31	135.568
	1.313	129.93
	1.316	124.291
	1.319	118.652
	1.322	113.793
	1.325	109.073
	1.328	104.353
	1.331	100.138
	1.334	96.415
	1.337	92.692
	1.34	89.067
	1.343	85.94
	1.346	82.813
	1.349	79.685
	1.352	77.097
	1.355	74.626
	1.358	72.155
	1.361	69.905
	1.364	67.894
	1.367	65.884
	1.37	63.994
	1.373	62.868
	1.376	61.742
	1.379	60.615
	1.382	59.705
	1.385	58.852
	1.388	57.998
	1.391	57.307
	1.394	56.815
	1.397	56.322
	1.4	55.909
	1.403	56.149
	1.406	56.39
	1.409	56.63
	1.412	56.886
	1.415	57.147
	1.418	57.409
	1.421	57.727
	1.424	58.122
	1.427	58.517
	1.43	58.932
	1.433	59.567
	1.436	60.202
	1.439	60.837
	1.442	61.394
	1.445	61.924
	1.448	62.454
	1.451	62.941
	1.454	63.364
	1.457	63.786
	1.46	64.203
	1.463	64.514
	1.466	64.825
	1.469	65.136
	1.472	65.023
	1.475	64.74
	1.478	64.456
	1.481	64.118
	1.484	63.684
	1.487	63.251
	1.49	62.812
	1.493	62.151
	1.496	61.491
	1.499	60.831
	1.502	59.866
	1.505	58.763
	1.508	57.659
	1.511	56.453
	1.514	55.053
	1.517	53.652
	1.52	52.251
	1.523	50.784
	1.526	49.317
	1.529	47.85
	1.532	46.423
	1.535	45.017
	1.538	43.61
	1.541	42.165
	1.544	40.637
	1.547	39.109
	1.55	37.581
	1.553	36.151
	1.556	34.724
	1.559	33.296
	1.562	32.03
	1.565	30.858
	1.568	29.686
	1.571	28.531
	1.574	27.42
	1.577	26.309
	1.58	25.197
	1.583	24.377
	1.586	23.573
	1.589	22.768
	1.592	21.936
	1.595	21.086
	1.598	20.235
	1.601	19.489
	1.604	19.038
	1.607	18.587
	1.61	18.136
	1.613	17.508
	1.616	16.864
	1.619	16.219
	1.622	15.665
	1.625	15.176
	1.628	14.686
	1.631	14.253
	1.634	14.001
	1.637	13.748
	1.64	13.496
	1.643	13.204
	1.646	12.908
	1.649	12.611
	1.652	12.366
	1.655	12.163
	1.658	11.959
	1.66	11.775
	1.663	11.664
	1.666	11.553
	1.669	11.442
	1.672	11.248
	1.675	11.04
	1.678	10.833
	1.681	10.631
	1.684	10.434
	1.687	10.237
	1.69	10.059
	1.693	9.972
	1.696	9.884
	1.699	9.796
	1.702	9.639
	1.705	9.467
	1.708	9.296
	1.711	9.148
	1.714	9.023
	1.717	8.899
	1.72	8.789
	1.723	8.762
	1.726	8.734
	1.729	8.707
	1.732	8.511
	1.735	8.276
	1.738	8.04
	1.741	7.871
	1.744	7.777
	1.747	7.684
	1.75	7.592
	1.753	7.515
	1.756	7.438
	1.759	7.361
	1.762	7.288
	1.765	7.216
	1.768	7.145
	1.771	7.092
	1.774	7.062
	1.777	7.033
	1.78	6.986
	1.783	6.789
	1.786	6.591
	1.789	6.393
	1.792	6.4
	1.795	6.473
	1.798	6.545
	1.801	6.59
	1.804	6.594
	1.807	6.597
	1.81	6.602
	1.813	6.61
	1.816	6.619
	1.819	6.628
	1.822	6.43
	1.825	6.155
	1.828	5.88
	1.831	5.723
	1.834	5.751
	1.837	5.778
	1.84	5.808
	1.843	5.869
	1.846	5.931
	1.849	5.993
	1.852	6.066
	1.855	6.145
	1.858	6.224
	1.861	6.262
	1.864	6.23
	1.867	6.198
	1.87	6.167
	1.873	6.213
	1.876	6.26
	1.879	6.307
	1.882	6.25
	1.885	6.143
	1.888	6.035
	1.891	6.034
	1.894	6.244
	1.897	6.455
	1.9	6.665
	1.903	6.782
	1.906	6.897
	1.909	7.013
	1.912	7.123
	1.915	7.23
	1.918	7.337
	1.921	7.442
	1.924	7.545
	1.927	7.647
	1.93	7.749
	1.933	7.829
	1.936	7.908
	1.939	7.987
	1.942	8.135
	1.945	8.326
	1.948	8.517
	1.951	8.679
	1.954	8.767
	1.957	8.855
	1.96	8.943
	1.963	8.967
	1.966	8.987
	1.969	9.006
	1.972	9.059
	1.975	9.135
	1.978	9.21
	1.981	9.299
	1.984	9.427
	1.987	9.554
	1.99	9.681
	1.993	9.731
	1.996	9.774
	1.999	9.816
	2.002	9.844
	2.005	9.862
	2.008	9.88
	2.011	9.911
	2.014	9.984
	2.017	10.058
	2.02	10.131
	2.023	10.259
	2.026	10.395
	2.028	10.53
	2.031	10.637
	2.034	10.721
	2.037	10.805
	2.04	10.892
	2.043	10.992
	2.046	11.092
	2.049	11.192
	2.052	11.158
	2.055	11.102
	2.058	11.046
	2.061	10.953
	2.064	10.823
	2.067	10.694
	2.07	10.463
	2.073	9.735
	2.076	9.007
	2.079	8.278
	2.082	7.053
	2.085	5.724
	2.088	4.396
	2.091	3.539
	2.094	3.184
	2.097	2.829
	2.1	2.725
	2.103	4.133
	2.106	5.541
	2.109	6.949
	2.112	8.259
	2.115	9.546
	2.118	10.832
	2.121	12.07
	2.124	13.25
	2.127	14.431
	2.13	15.536
	2.133	16.074
	2.136	16.612
	2.139	17.15
	2.142	18.639
	2.145	20.407
	2.148	22.175
	2.151	23.515
	2.154	24.292
	2.157	25.068
	2.16	25.806
	2.163	26.142
	2.166	26.478
	2.169	26.814
	2.172	27.102
	2.175	27.375
	2.178	27.648
	2.181	27.885
	2.184	28.07
	2.187	28.255
	2.19	28.453
	2.193	28.842
	2.196	29.23
	2.199	29.619
	2.202	29.906
	2.205	30.154
	2.208	30.402
	2.211	30.586
	2.214	30.662
	2.217	30.739
	2.22	30.825
	2.223	31.166
	2.226	31.508
	2.229	31.849
	2.232	31.929
	2.235	31.893
	2.238	31.857
	2.241	31.836
	2.244	31.843
	2.247	31.851
	2.25	31.858
	2.253	31.806
	2.256	31.755
	2.259	31.704
	2.262	31.661
	2.265	31.623
	2.268	31.584
	2.271	30.657
	2.274	27.864
	2.277	25.072
	2.28	22.28
	2.283	20.237
	2.286	18.209
	2.289	16.181
	2.292	14.951
	2.295	14.174
	2.298	13.397
	2.301	12.757
	2.304	12.442
	2.307	12.127
	2.31	11.813
	2.313	11.24
	2.316	10.654
	2.319	10.068
	2.322	9.414
	2.325	8.717
	2.328	8.02
	2.331	7.401
	2.334	6.997
	2.337	6.592
	2.34	6.188
	2.343	6.051
	2.346	5.936
	2.349	5.82
	2.352	5.791
	2.355	5.824
	2.358	5.857
	2.361	5.842
	2.364	5.675
	2.367	5.509
	2.37	5.343
	2.373	5.381
	2.376	5.442
	2.379	5.504
	2.382	5.529
	2.385	5.525
	2.388	5.521
	2.391	5.527
	2.394	5.571
	2.397	5.615
	2.399	5.659
	2.402	5.683
	2.405	5.703
	2.408	5.723
	2.411	5.785
	2.414	5.884
	2.417	5.982
	2.42	6.038
	2.423	5.909
	2.426	5.781
	2.429	5.652
	2.432	5.651
	2.435	5.675
	2.438	5.698
	2.441	5.681
	2.444	5.626
	2.447	5.571
	2.45	5.517
	2.453	5.469
	2.456	5.422
	2.459	5.374
	2.462	5.407
	2.465	5.457
	2.468	5.508
	2.471	5.556
	2.474	5.599
	2.477	5.642
	2.48	5.659
	2.483	5.502
	2.486	5.344
	2.489	5.187
	2.492	5.192
	2.495	5.24
	2.498	5.288
	2.501	5.284
	2.504	5.217
	2.507	5.151
	2.51	5.079
	2.513	4.963
	2.516	4.847
	2.519	4.73
	2.522	4.561
	2.525	4.374
	2.528	4.188
	2.531	4.02
	2.534	3.876
	2.537	3.732
	2.54	3.599
	2.543	3.581
	2.546	3.563
	2.549	3.545
	2.552	3.475
	2.555	3.387
	2.558	3.298
	2.561	3.235
	2.564	3.209
	2.567	3.183
	2.57	3.161
	2.573	3.208
	2.576	3.255
	2.579	3.301
	2.582	3.186
	2.585	3.005
	2.588	2.823
	2.591	2.713
	2.594	2.728
	2.597	2.743
	2.6	2.757
	2.603	2.757
	2.606	2.758
	2.609	2.758
	2.612	2.805
	2.615	2.874
	2.618	2.943
	2.621	3.009
	2.624	3.071
	2.627	3.132
	2.63	3.194
	2.633	3.248
	2.636	3.302
	2.639	3.355
	2.642	3.418
	2.645	3.486
	2.648	3.554
	2.651	3.579
	2.654	3.512
	2.657	3.445
	2.66	3.378
	2.663	3.426
	2.666	3.477
	2.669	3.528
	2.672	3.598
	2.675	3.679
	2.678	3.761
	2.681	3.8
	2.684	3.734
	2.687	3.667
	2.69	3.601
	2.693	3.595
	2.696	3.594
	2.699	3.592
	2.702	3.599
	2.705	3.611
	2.708	3.624
	2.711	3.62
	2.714	3.569
	2.717	3.517
	2.72	3.466
	2.723	3.462
	2.726	3.463
	2.729	3.463
	2.732	3.436
	2.735	3.39
	2.738	3.343
	2.741	3.325
	2.744	3.325
	2.747	3.325
	2.75	3.325

## Sheet: Supp Fig 8e
				% of WT [3H]-L-Serine uptake
				Exp.1	Exp.2	Exp.3	Exp.4	Exp.5	Exp.6	Exp.7	Exp.8	Exp.9	Exp.10	Exp.11	Mean	S.E.M.	p value (vs L-Ser uptake)
		Asc 1 WT	L-Ser	100	100	100	100	100	100	100	100	100	100	100	100	-	0.30928021
			D-Ser	103.945	121.143	113.726	109.134	102.993	96.6171	118.29	138.366	109.137	100.601		111.395	4.07737
		Asc 1 S56A	L-Ser		11.6518		13.3141						18.8101		14.592	2.64905	0.03616281
			D-Ser		20.3771		18.1304						21.9054		20.1376	1.3427
		Asc 1 S246A	L-Ser		16.2827						11.5573	17.6976	24.243		17.4451	3.02384	0.02205080
			D-Ser		23.5655						19.6745	21.6033	29.4387		23.5705	2.43778
		Asc1 S246G	L-Ser			28.8648					14.4694	45.3924		23.2966	28.0058	7.51623	0.94859866
			D-Ser			33.8654					17.4222	36.6465	27.1061		28.76	4.93901
		Asc1 Y333S	L-Ser	24.8116			18.3627		15.6034				26.0663		21.211	2.90777	0.68050775
			D-Ser	27.471			16.7103		20.2367						21.4727	3.87905
		Asc1 Y333F	L-Ser						42.4732		35.564	55.6443		30.1417	40.9558	6.36022	0.77844811
			D-Ser						36.8375		34.7753	61.31			44.3076	10.4373
				Uptake of [3H]-L-Serine (pmol/mg prot · min)
				Exp.1	Exp.2	Exp.3	Exp.4	Exp.5	Exp.6	Exp.7	Exp.8	Exp.9	Exp.10	Exp.11	Mean	S.E.M.
			Asc1 WT	2957.92	1837.7	5463.75	1319.08	2404.04	1953.12	1988.63	1734.64	2166.21	1555.98	2704.32	2371.4	377.782
		Statistical model
		% of L-Ser uptake	Estimate	CI 95%	pvalue
		WT, D-Ser	0.0869626	[-0.206, 0.380]	0.30928
		S56A D-Ser	-0.340019	[-0.882, 0.202]	0.0361628
		S246A D-Ser	-0.323822	[-0.793, 0.146]	0.0220508
		S246G D-Ser	0.00909015	[-0.477, 0.496]	0.948599
		Y333S D-Ser	-0.0613718	[-0.575, 0.452]	0.680508
		Y333F D-Ser	-0.0423381	[-0.561, 0.477]	0.778448

## Sheet: Supp Fig 8f
			L-Ser						D-Ser
			Km (μM)			Vmax (pmol/mg prot · min)			Km (μM)			Vmax (pmol/mg prot · min)			Mean Km (μM)	S.E.M.	p value (vs WT)	Mean Vmax (pmol/mg prot · min)	S.E.M.	p value (vs WT)
		Asc1 WT	141	97	152	8247	10727	11499	130	134	168	9646	15685	16041	144	14.7648	-	13790.7	2541.2	-
		Asc1 S246G	-	-	-	-	-	-	196	223	207	4358	4100	4161	208.667	9.60035	0.00138678	4206.33	95.3476	2.6128e-07
		Asc1 Y333F	-	-	-	-	-	-	145	131	116	4572	3910	3695	130.667	10.2551	0.364934	4059	323.213	1.8161e-07
		Statistical model
		Km (μM)	Estimate	CI 95%	pvalue	Vmax (pmol/mg prot · min)	Estimate	CI 95%	pvalue
		S246G	-4.92107	[-9.09, -0.754]	0.00138678	S246G	1.16188	[0.767, 1.56]	2.6128e-07
		Y333F	-1.12108	[-5.29, 3.04]	0.364934	Y333F	-1.20131	[-1.60. -0.807]	1.8161e-07

## Sheet: Supp Fig 9c
			Relative myc/SERCA2 signal					Mean	S.E.M.	p value (vs WT)
		Asc 1 WT	1.19568	2.47333	1.9448	1.93326	2.02477	1.91437	0.22946	-
		Asc1 S56A	1.20942	2.81843	1.40988	1.61369	1.51015	1.71231	0.318047	0.5804
		Asc1 S246A	2.55172	2.0219	1.36612			1.97991	0.419962	0.8656
		Asc1 S246G	1.60793	1.61538	2.65873	2.51543		2.09937	0.326896	0.6038
		Asc1 Y333S	2.6943	1.09722	1.88321	1.06354		1.68457	0.445928	0.5938
		Asc1 Y333F	1.20669	3.11803	1.13004	2.60073	1.51466	1.91403	0.446909	0.9994

## Sheet: Supp Fig 11e
				Efflux (% of radioactive load)									Mean			S.E.M.
				30s			40s			60s			30s	40s	60s	30s	40s	60s
		Asc 1 WT	5 μM BMS466442	11.498	14.0739	16.8243	17.3626	13.9662	14.6255	15.5935	14.7027	12.815	14.1321	15.3181	14.3704	1.88346	1.27348	1.00321
			3 mM D-Ser	25.6579	24.5236	29.0262	33.466	30.03	33.5497	36.8186	35.9547	37.122	26.4026	32.3486	36.6318	1.65594	1.42011	0.428254
			D-Ser - BMS466442	14.1599	10.4497	12.202	16.1034	16.0638	18.9242	21.2251	21.252	24.307	12.2705	17.0305	22.2614	1.31242	1.15974	1.25273

## Sheet: Supp Fig 11f
				Efflux (% of radioactive load)									Mean			S.E.M.
				5 min			7.5 min			10 min			5 min	7.5 min	10 min	5 min	7.5 min	10 min
		Asc 1 WT	5 μM BMS466442	18.0584	15.1981	15.0841	19.2881	14.5965	15.6502	23.4679	20.7611	23.3437	16.1135	16.5116	22.5242	1.19165	1.74058	1.08059
			Amino acid free buffer	39.573	34.16	37.7283	45.7227	43.1405	47.0097	62.3457	56.1122	57.6977	37.1537	45.291	58.7185	1.94586	1.39329	2.29083
			Buffer - BMS466442	21.5146	18.9618	22.6442	26.4346	28.5439	31.3594	38.8779	35.3512	34.354	21.0402	28.7793	36.1944	1.33393	1.74714	1.68071

## Sheet: Supp Fig 11g
				Time for 1% of efflux (min / % of radioactive load)					Mean	S.E.M.
		Asc 1 WT	Exchange	0.0400728	0.0395388	0.0472098			0.0422738	0.00302855
			Facilitated diffusion	0.194864	0.255107	0.265614	0.220856	0.183145	0.223917	0.018075
		Asc1 S246G	Exchange	0.372414	0.323184	0.254045			0.316548	0.0420464
			Facilitated diffusion	0.667303	0.626131	0.506895			0.60011	0.058909
		Asc1 Y333F	Exchange	0.144025	0.21387	0.203437			0.187111	0.0266411
			Facilitated diffusion	0.710221	0.744134	0.53328			0.662545	0.0800614

## Sheet: Supp Fig 11h
			Concentration of metabolite (μmol/L)						Quantity of metabolite (nmol)						Metabolite normalised to total cell protein (nmol/mg prot)
			Gly	Ala	Ser	Thr	Cys	Total	Gly	Ala	Ser	Thr	Cys	Total	Gly	Ala	Ser	Thr	Cys	Total
		Asc1 WT	198.844	75.461	33.335	91.003	17.54	398.643	39.7688	15.0922	6.667	18.2006	3.508	79.7286	39.4829	14.9837	6.61907	18.0697	3.48278	79.1554
		Asc1 WT	188.466	105.116	33.548	99.728	15.376	426.858	37.6932	21.0232	6.7096	19.9456	3.0752	85.3716	37.4222	20.872	6.66136	19.8022	3.05309	84.7578
		Asc1 WT	187.846	76.489	32.826	84.178	18.313	381.339	37.5692	15.2978	6.5652	16.8356	3.6626	76.2678	37.2991	15.1878	6.518	16.7146	3.63627	75.7195
		GFP	210.824	102.574	33.298	127.726	19.677	474.422	42.1648	20.5148	6.6596	25.5452	3.9354	94.8844	36.7075	17.8596	5.79767	22.239	3.42605	82.6038
		GFP	154.701	66.019	30.887	68.558	14.585	320.165	30.9402	13.2038	6.1774	13.7116	2.917	64.033	26.9357	11.4949	5.37788	11.9369	2.53946	55.7454
		GFP	203.006	112.729	28.035	117.359	16.518	461.129	40.6012	22.5458	5.607	23.4718	3.3036	92.2258	35.3463	19.6278	4.8813	20.4339	2.87602	80.2893
		Asc1 S246G	199.764	87.37	25.476	108.327	19.359	420.937	39.9528	17.474	5.0952	21.6654	3.8718	84.1874	39.5805	17.3112	5.04773	21.4635	3.83572	83.403
		Asc1 S246G	167.471	73.552	24.55	100.423	11.357	365.996	33.4942	14.7104	4.91	20.0846	2.2714	73.1992	33.1821	14.5733	4.86425	19.8975	2.25024	72.5172
		Asc1 S246G	192.423	85.81	26.51	119.085	15.174	423.828	38.4846	17.162	5.302	23.817	3.0348	84.7656	38.126	17.0021	5.2526	23.5951	3.00652	83.9758
		Asc1 Y333F	257.404	143.05	39.183	127.064	14.177	566.701	51.4808	28.61	7.8366	25.4128	2.8354	113.34	45.9981	25.563	7.00201	22.7063	2.53343	101.27
		Asc1 Y333F	217.372	109.671	36.275	144.363	27.452	507.681	43.4744	21.9342	7.255	28.8726	5.4904	101.536	38.9574	19.6552	6.5012	25.8727	4.91994	90.9864
		Asc1 Y333F	205.248	77.43	31.11	95.237	18.148	409.025	41.0496	15.486	6.222	19.0474	3.6296	81.805	39.086	14.7452	5.92437	18.1363	3.45598	77.8919
			Average metabolite normalised to total cell protein (nmol/mg prot)
			Gly		Ala		Ser		Thr		Cys		Total substrate		Total non-substrate
			Mean	S.E.M.	Mean	S.E.M.	Mean	S.E.M.	Mean	S.E.M.	Mean	S.E.M.	Mean	S.E.M.	Mean	S.E.M.
		Asc1 WT	38.0681	0.86749	17.0145	2.36335	6.59947	0.0520866	18.1955	1.09436	3.39071	0.213753	79.8775	3.22599	143.596	8.82939
		GFP	32.9965	3.74255	16.3274	3.02463	5.35228	0.324363	18.2033	3.89003	2.94718	0.316471	72.8795	10.5243	119.449	15.2138
		Asc1 S246G	36.9629	2.37167	16.2955	1.06028	5.05486	0.137371	21.652	1.31239	3.03083	0.560752	79.9653	4.56554	139.05	3.12356
		Asc1 Y333F	41.3472	2.84848	19.9878	3.8301	6.47586	0.381317	22.2384	2.75021	3.63645	0.850965	90.0493	8.28514	153.764	13.8273
			Statistic of average metabolite normalised to total cell protein (nmol/mg prot)
			p value (vs WT)
			Gly		Ala		Ser		Thr		Cys		Total substrate		Total non-substrate
		Asc1 S246G	0.6899		0.804		0.0004		0.109		0.5614		0.9614		0.6771
		Asc1 Y333F	0.3377		0.541		0.8203		0.2544		0.8389		0.295		0.5821

## Sheet: Supp Fig 15
		Asc1 WT, L-Alanine									Asc1 S56A, L-Alanine
		[L-Ala] (μM)	V (pmol/mg prot · min)			Mean	S.E.M.	V/[L-Ala] (mg prot-1 min-1)			[L-Ala] (μM)	V (pmol/mg prot · min)			Mean	S.E.M.	V/[L-Ala] (mg prot-1 min-1)
		10	832.62	866.8	916	871.807	29.6383	87.33			10	69.29	109.41	103	93.9	15.2399	9.41
		20	1316.31	1684.57	1682	1560.96	149.82	78.09			20	107.53	149.6	180	145.71	25.7325	7.3
		50	2204.94	2683.17	2558	2482.04	175.362	49.66			50	219.96	382.4	368	323.453	63.5806	6.48
		75	2495.15	2703.58	2614	2604.24	73.9329	34.74			75	369.05	443.08	602	471.377	84.1634	6.29
		100	2817.06	3078.46	3090	2995.17	109.148	29.97			100	405.14	402.96	648	485.367	99.5952	4.86
		500	2668.03	3266.23	3651	3195.09	350.252	6.92			500	419.14	742.7	914	691.947	177.699	1.39
		1000	3053.44	4386.84	5286	4242.09	794.29	4.25			1000	656.97	635.48	1459	917.15	331.901	0.92
		2000	2828.27	4688.97	5101	4206.08	856.216	2.11			2000	584.42	674.3	1810	1022.91	483.041	0.51
		Asc1 S246G, L-Alanine									Asc1 Y333F, L-Alanine
		[L-Ala] (μM)	V (pmol/mg prot · min)			Mean	S.E.M.	V/[L-Ala] (mg prot-1 min-1)			[L-Ala] (μM)	V (pmol/mg prot · min)			Mean	S.E.M.	V/[L-Ala] (mg prot-1 min-1)
		10	187.1	223.81	257	222.637	24.7238	22.27			10	256.97	272.6	242	257.19	10.8196	25.73
		20	336.9	448.84	519	434.913	64.9445	21.76			20	419.85	446.95	463	443.267	15.4217	22.18
		50	607.36	727.2	806	713.52	70.7277	14.28			50	680.19	783.37	665	709.52	45.5415	14.2
		75	648.4	985.36	1005	879.587	141.743	11.73			75	672.84	940.24	1003	872.027	123.978	11.63
		100	781.22	955.19	1067	934.47	101.832	9.35			100	916.52	1079.87	1158	1051.46	87.1302	10.52
		500	912.84	1641.31	1272	1275.38	257.561	2.91			500	895.92	999.32	1163	1019.41	95.2254	2.16
		Asc1 WT, L-Serine									Asc1 WT, D-Serine
		[L-Ser] (μM)	V (pmol/mg prot · min)			Mean	S.E.M.	V/[L-Ser] (mg prot-1 min-1)			[D-Ser] (μM)	V (pmol/mg prot · min)			Mean	S.E.M.	V/[D-Ser] (mg prot-1 min-1)
		10	550.99	684.33	651	628.773	49.0684	62.885			10	626.36	761.03	599	662.13	61.3313	66.2245
		20	1175.33	1501.72	1428	1368.35	121.04	68.4293			20	1487.34	1134.39	1471	1364.24	140.874	68.2273
		50	2559.27	2718.48	3246	2841.25	254.169	56.8269			50	2381.92	2830.77	3044	2752.23	238.971	55.0506
		75	4026.07	3972.79	4145	4047.95	62.3427	53.973			75	2444.3	3068.54	3860	3124.28	501.688	41.6573
		100	4514.07	5420.39	4743	4892.49	333.252	48.927			100	5102.8	4359.24	3663	4375.01	509.138	43.7505
		500	7578.04	7745.79	7562	7628.61	71.9815	15.2576			500	7481.39	7422.46	8832	7911.95	563.798	15.8243
		1000	9157.59	10268.9	13062	10829.5	1422.47	10.8296			1000	7198.64	8823.89	8838	8286.84	666.404	8.28698
		2000	11465	11394.8	9537	10798.9	773.175	5.39957			2000	7538.23	10082.8	10356	9325.67	1098.83	4.66294
		Asc1 S246G, D-Serine									Asc1 Y333F, D-Serine
		[D-Ser] (μM)	V (pmol/mg prot · min)			Mean	S.E.M.	V/[D-Ser] (mg prot-1 min-1)			[D-Ser] (μM)	V (pmol/mg prot · min)			Mean	S.E.M.	V/[D-Ser] (mg prot-1 min-1)
		10	188.23	215.99	211.08	205.1	10.4756	20.51			10	275.28	272.57	308.64	285.497	14.2047	28.55
		20	300.68	390.87	456.55	382.7	55.335	19.13			20	544.38	530.85	551.58	542.27	7.44219	27.11
		50	739.75	955.52	1163.58	952.95	149.855	19.06			50	1026.21	1299.49	1246.22	1190.64	102.439	23.81
		100	1276.01	1511.85	1735.47	1507.78	162.463	15.08			100	1699.68	2034.56	2296.14	2010.13	211.411	20.1
		200	2056.39	2319.16	2248.65	2208.07	96.1698	11.04			200	2422.53	2515.64	2639.04	2525.74	76.7971	12.63
		500	2488.97	3115.27	3731.91	3112.05	439.45	6.22			500	3327.13	3310.19	3343.44	3326.92	11.7564	6.65
		1000	3716.49	3060.16	4111.57	3629.41	375.535	3.63			1000	3798.74	3940.74	4876.87	4205.45	414.213	4.21
