# Supplementary material for: Structure and mechanisms of transport of human Asc1/CD98hc amino acid transporter
Source: Nat Commun. 2024 Apr 6;15:2986. doi: 10.1038/s41467-024-47385-3 (PMC10998858; doi:10.1038/s41467-024-47385-3)
Supplement: Supplementary file 7 — Source Data [file 41467_2024_47385_MOESM7_ESM.xlsx]

## Sheet: Figure 3c
				% of WT [3H]-Glycine uptake
				Exp.1	Exp.2	Exp.3	Exp.4	Exp.5	Exp.6	Exp.7	Exp.8	Exp.9	Exp.10	Exp.11	Exp.12	Exp.13	Exp.14	Exp.15	Exp.16	Exp.17	Mean	S.E.M.	p value (vs WT Gly)
		Asc 1 WT	Gly	100	100	100	100	100	100	100	100	100	100	100	100	100	100	100	100	100	100	-	-
			L-Ala	75.9249	82.7426	109.363	165.457	103.099	122.653	122.633	114.513										112.048	10.4335	-
			L-Ser	131.601	116.39	164.629	181.013	199.738		128.708	128.361	137.996			130.644						146.564	10.0405	-
			L-Val														17.276		20.1951	20.4532	19.3081	1.24775	-
		Asc 1 S56A	Gly				18.9254	14.7286						14.5834							16.0791	1.74373	7.1054e-15
			L-Ala				13.4431	15.1531							9.77248						12.7896	1.94399	8.8818e-16
			L-Ser				26.2547	31.5501	14.0685					13.8494							21.4307	5.13539	< 2.22e-16
			L-Val				33.3461	7.96621								9.40182					16.9047	10.0811	0.04922552
		Asc 1 S246A	Gly	7.58004	20.6551	30.575															19.6034	8.1554	2.3468e-10
			L-Ala	5.86742	16.4535	17.6659															13.3289	4.58928	1.3691e-12
			L-Ser	13.0286	35.0981	47.1825						24.4219		17.8495							27.5161	6.87913	< 2.22e-16
			L-Val	15.807	0.618835	14.7183															10.3814	5.99068	0.09942159
		Asc1 S246G	Gly														25.8496		22.8222	30.7068	26.4596	2.81253	1.1102e-14
			L-Ala														21.1895	20.6006	21.8318		21.2073	0.435427	3.4195e-14
			L-Ser									62.6395		37.8266	30.4357						43.6339	11.9282	1.1447e-10
			L-Val														36.0968		52.0273	48.134	45.4194	5.87247	1.8906e-05
		Asc1 Y333S	Gly														20.9725	21.9486	22.1725		21.6978	0.451202	4.4409e-16
			L-Ala														14.0649	16.9136	17.6294		16.2026	1.33334	6.6613e-16
			L-Ser						19.4032				18.563	19.192							19.0527	0.309026	3.1086e-15
			L-Val														33.0852	41.7387	45.4993		40.1077	4.50124	0.00038204
		Asc1 Y333F	Gly														37.7464	34.8861	31.3334		34.6553	2.27173	9.5266e-12
			L-Ala														24.7176	27.0847	29.3692		27.0572	1.6447	1.9234e-12
			L-Ser										49.2317	32.7523	39.3784						40.4541	5.86346	1.6521e-10
			L-Val														21.137	32.1849	25.392		26.238	3.94025	0.15342034
				Uptake of [3H]-Glycine (pmol/mg prot · min)
				Exp.1	Exp.2	Exp.3	Exp.4	Exp.5	Exp.6	Exp.7	Exp.8	Exp.9	Exp.10	Exp.11	Exp.12	Exp.13	Exp.14	Exp.15	Exp.16	Exp.17	Mean	S.E.M.
			Asc1 WT	579.724	2405.27	1411.61	1637.24	1371.04	1248.34	1867.82	1549.25	1569.77	2095.47	2113.31	2069.99	1252.08	3884	3283.4	3416.67	3486.1	2073	223
		Statistical model
		% of WT Gly uptake	Estimate	CI 95%	pvalue
		S56A Gly	-51.7059	[-70.6, -32.8]	7.1054e-15
		S56A L-Ala	58.8743	[38.6, 79.2]	8.8818e-16
		S56A L-Ser	61.1603	[42.9, 79.4]	< 2.22e-16
		S56A L-Val	-15.4723	[-44.5, 13.5]	0.04922552
		S246A Gly	-39.1661	[-58.6, -19.8]	2.3468e-10
		S246A L-Ala	47.1404	[27.2, 67.0]	1.3691e-12
		S246A L-Ser	50.1827	[34.0, 66.4]	< 2.22e-16
		S246A L-Val	-12.8082	[-41.6, 16.0]	0.09942159
		S246G Gly	-57.5704	[-78.9, -36.3]	1.1102e-14
		S246G L-Ala	-65.7887	[-90.9, -40.7]	3.4195e-14
		S246G L-Ser	-41.5054	[-61.6, -21.4]	1.1447e-10
		S246G L-Val	27.7962	[5.29, 50.3]	1.8906e-05
		Y333S Gly	-62.6634	[-84.1, -41.2]	4.4409e-16
		Y333S L-Ala	-72.8062	[-97.9, -47,7]	6.6613e-16
		Y333S L-Ser	-60.351	[-81.9, -38,8]	3.1086e-15
		Y333S L-Val	23.4666	[0.00903, 46.9]	0.00038204
		Y333F Gly	-48.0343	[-69.5, -26.6]	9.5266e-12
		Y333F L-Ala	-58.805	[-83.9, -33.7]	1.9234e-12
		Y333F L-Ser	-43.1293	[-64.2, -22.0]	1.6521e-10
		Y333F L-Val	9.01313	[-14.4, 32.5]	0.15342034

## Sheet: Figure 4
				Efflux (% of radioactive load / min)					Mean	S.E.M.	p value (vs WT)
		Asc 1 WT	Exchange	25.2616	25.5457	21.3624			24.0566	1.65288	-
			Facilitated diffusion	5.16513	4.12921	3.77201	4.55919	5.53935	4.63298	0.362732	-
		Asc1 S246G	Exchange	2.85123	3.21923	3.99447			3.35498	0.412655	5.7597e-10
			Facilitated diffusion	1.51318	1.60913	2.01413			1.71215	0.188014	8.296e-07
		Asc1 Y333F	Exchange	6.96332	4.67965	4.99244			5.54514	0.875466	2.453e-08
			Facilitated diffusion	1.76318	1.4	1.95065			1.70461	0.197958	7.716e-07
		Statistical model
		Efflux (%load/min)	Estimate	CI 95%	pvalue
		S246G, exchange	-1.97653	[-2.38, -1.57]	5.7597e-10
		S246G, diffusion	-0.993298	[-1.36, -0.630]	8.296e-07
		Y333F, exchange	-1.47986	[-1.89, -1.07]	2.453e-08
		Y333F, diffusion	-0.999411	[-1.36, -0.636]	7.716e-07

## Sheet: Table 1
			Km (μM)			Vmax (pmol/mg prot · min)			Mean Km (μM)	S.E.M.	p value (vs WT)	Mean Vmax (pmol/mg prot · min)	S.E.M.	p value (vs WT)
		Asc1 WT	35.28	51.4	19.4	4097	5131	4748	35.36	11.3138	-	4658.67	369.645	-
		Asc1 S56A	98.3	93.02	72.24	976.73	1152	1185	87.8533	9.74171	7.1969e-05	1104.58	79.1544	2.4615e-08
		Asc1 S246G	45.5	56.72	40.63	1396	1552	1821	47.6167	5.83448	0.104423	1589.67	152.02	5.9267e-07
		Asc1 Y333F	32.53	37.42	29.3	1108	1275	1602	33.0833	2.89078	0.878026	1328.33	177.683	1.0556e-07
		Statistical model
		Km (μM)	Estimate	CI 95%	pvalue	Vmax (pmol/mg prot · min)	Estimate	CI 95%	pvalue
		S56A	7.03008	[2.86, 11.2]	7.1969e-05	S56A	-1.43853	[-1.83, -1.04]	2.4615e-08
		S246G	2.09146	[-2.07, 6.26]	0.104423	S246G	-1.07691	[-1.47, -0.682]	5.9267e-07
		Y333F	-0.18665	[-4.35, 3.98]	0.878026	Y333F	-1.26217	[-1.66, -0.868]	1.0556e-07

## Sheet: Table 2
				Time for 1% of efflux (min / % of radioactive load)					Mean	S.E.M.	tIND - tINE	S.E.M.D.
		Asc 1 WT	Exchange	0.0400728	0.0395388	0.0472098			0.0422738	0.00302855	0.181643	0.0183269
			Facilitated diffusion	0.194864	0.255107	0.265614	0.220856	0.183145	0.223917	0.018075
		Asc1 S246G	Exchange	0.372414	0.323184	0.254045			0.316548	0.0420464	0.283562	0.0723752
			Facilitated diffusion	0.667303	0.626131	0.506895			0.60011	0.058909
		Asc1 Y333F	Exchange	0.144025	0.21387	0.203437			0.187111	0.0266411	0.475434	0.0843776
			Facilitated diffusion	0.710221	0.744134	0.53328			0.662545	0.0800614
		Statistical model
		tIND - tINE	Estimate	CI 95%	pvalue
		S246G vs WT	0.125724	[-0.0377, 0.282]	0.0486
		Y333F vs WT	0.226193	[0.0627, 0.390]	0.00165
